# Supplementary material for: In Vitro Characterization of Sphingosine 1-Phosphate Receptor 1 (S1P1) Expression and Mediated Migration of Primary Human T and B Cells in the Context of Cenerimod, a Novel, Selective S1P1 Receptor Modulator
Source: Int J Mol Sci. 2022 Jan 21;23(3):1191. doi: 10.3390/ijms23031191 (PMC8835580; doi:10.3390/ijms23031191)
Supplement: Supplementary file 1 [file ijms-23-01191-s001.zip]

Archive with 1 entries (1 files):
- ijms-1508801-supplementary.pdf
